# Supplementary material for: Validation of a new automated chemiluminescent anti-SARS-CoV-2 IgM and IgG antibody assay system detecting both N and S proteins in Japan
Source: PLoS One. 2021 Mar 4;16(3):e0247711. doi: 10.1371/journal.pone.0247711 (PMC7932516; doi:10.1371/journal.pone.0247711)
Supplement: S1 Data — (XLSX) [file pone.0247711.s001.xlsx]

## Sheet: Table 1 IgM
Run	Replicate	sample1	sample2
1	1	5.51	25.69	1
1	2	5.42	25.23	2
1	3	5.25	25.54	3
1	4	5.65	25.1	4
1	5	5.53	24.72	5
2	1	5.36	25.5	6
2	2	5.05	25.42	7
2	3	5.27	25.56	8
2	4	5.05	25.85	9
2	5	5.12	25.14	10
3	1	5.48	24.68	11
3	2	5.37	24	12
3	3	5.31	23.9	13
3	4	5.32	24.7	14
3	5	5.19	25.44	15
4	1	5.7	25.66	16
4	2	5.63	25.86	17
4	3	5.48	26.35	18
4	4	5.55	25.42	19
4	5	5.57	25.1	20
5	1	5.6	24.42	21
5	2	5.58	24.81	22
5	3	5.8	25.76	23
5	4	5.68	24.4	24
5	5	5.63	25.13	25
Outlier test	sample1	sample2
N	25	25
grand mean	5.444	25.1752
SD	0.203784	0.590959
%CV	3.74328	2.34739
Lowest Result	5.05	23.9
Highest Result	5.8	26.35
Grubbs' lower limit	4.80514	23.3225
Grubbs' higer limit	6.08286	27.0279
ANOVA	sample1	sample2
N	25	25
MS1 (between)	0.1924	1.04117
MS2 (within)	0.01343	0.22831
n0	5	5
VB (between)	0.035794	0.162572
VW (within)	0.01343	0.22831
grand mean	5.444	25.1752
SR	0.115888	0.477818
SWL	0.221865	0.625206
SR (%CV)	2.12873	1.89797
SWL (%CV)	4.0754	2.48342
PI claim		repeatability		within-laboratory
	Mean	SD	%CV	SD	%CV
PI Claim 1	7.29	0.31	4.32	0.32	4.45
PI Claim 2	13.5	0.41	3.06	0.44	3.26
PI Claim 3	98.2	2.75	2.8	2.97	3.02
PI Claim 4	295	8.93	3.03	9.07	3.08
UVLs caluculation
	PI Claim 1	PI Claim 2	PI Claim 3	PI Claim 4
mean	7.29	13.5	98.2	295
repeatability imprecision
σR	0.31	0.41	2.75	8.93
σR (%CV)	4.32	3.06	2.8	3.03
k	5	5	5	5
n	5	5	5	5
dfR	20	20	20	20
F	1.31	1.31	1.31	1.31
UVLR	0.4061	0.5371	3.6025	11.6983
UVLR (%CV)	5.6592	4.0086	3.668	3.9693
within-laboratory repeatability imprecision
σWL	0.32	0.44	2.97	9.07
σWL (%CV)	4.45	3.26	3.02	3.08
ρ	1.03226	1.07317	1.08	1.01568
dfWL	23	21	21	24
F	1.29	1.3	1.3	1.28
UVLWL	0.4128	0.572	3.861	11.6096
UVLWL (%CV)	5.7405	4.238	3.926	3.9424
Repeatability:User sample estimates
	mean	estimate	claim	UVL	Status
Sample 1	5.444	2.12873			pass
PI Claim 1	7.29		4.32	5.6592
PI Claim 2	13.5		3.06	4.0086
Sample 2	25.1752	1.89797			pass
PI Claim 3	98.2		2.8	3.668
PI Claim 4	295		3.03	3.9693
Within-laboratory Imprecision:User sample estimates
	mean	estimate	claim	UVL	Status
Sample 1	5.444	4.0754			pass
PI Claim 1	7.29		4.45	5.7405
PI Claim 2	13.5		3.26	4.238
Sample 2	25.1752	2.48342			pass
PI Claim 3	98.2		3.02	3.926
PI Claim 4	295		3.08	3.9424
							Upper varification limits
Manufacturer's claim			Repeatability		Within-laboratory precision		Repeatability		Within-laboratory precision
	Sample	Mean (AU/mL)	SD	CV(%)	SD	CV(%)	SD	CV(%)	SD	CV(%)
SARS-CoV-2 IgM	1	7.29	0.31	4.32	0.32	4.45	0.4061	5.6592	0.4128	5.7405
	2	13.5	0.41	3.06	0.44	3.26	0.5371	4.0086	0.572	4.238
	3	98.2	2.75	2.8	2.97	3.02	3.6025	3.668	3.861	3.926
	4	295	8.93	3.03	9.07	3.08	11.6983	3.9693	11.6096	3.9424
SARS-CoV-2 IgG	5	7.44	0.32	4.3	0.32	4.3	0.4192	5.633	0.4096	5.504
	6	13.6	0.42	3.11	0.42	3.12	0.5502	4.0741	0.5376	3.9936
	7	77.8	2.54	3.26	3.99	5.13	3.3274	4.2706	5.9052	7.5924

## Sheet: Table 1 IgG
Run	Replicate	sample1	sample2
1	1	5.54	19.15	1
1	2	5.51	18.79	2
1	3	5.58	19.02	3
1	4	5.64	19.31	4
1	5	5.57	18.81	5
2	1	5.63	19.71	6
2	2	5.4	19.84	7
2	3	5.42	19.85	8
2	4	5.57	19.85	9
2	5	5.56	19.66	10
3	1	5.56	19.61	11
3	2	5.45	19.37	12
3	3	5.41	19.65	13
3	4	5.44	19.65	14
3	5	5.68	19.66	15
4	1	3.38	19.77	16
4	2	3.24	19.76	17
4	3	5.24	19.23	18
4	4	5.37	19.64	19
4	5	5.54	19.74	20
5	1	5.58	19.88	21
5	2	5.6	20.56	22
5	3	5.56	20.05	23
5	4	5.53	19.88	24
5	5	5.53	19.97	25
Outlier test	sample1	sample2	sample1*
N	25	25	23
mean	5.3412	19.6164	5.51783
SD	0.606764	0.389193	0.0989491
%CV	11.3601	1.98402	1.79326
Lowest Result	3.24	18.79	5.24
Highest Result	5.68	20.56	5.68
Grubbs' lower limit	3.43899	18.3963	N/A
Grubbs' higer limit	7.24341	20.8365	N/A
ANOVA	sample1	sample2	sample1*
N	25	25	23
MS1 (between)	0.971716	0.740984	0.019061
MS2 (within)	0.26586	0.041142	0.008275
n0	5	5	4.565
VB (between)	0.141171	0.139968	0.00236276
VW (within)	0.26586	0.041142	0.008275
grand mean	5.3412	19.6164	5.51783
SR	0.515616	0.202835	0.090967
SWL	0.63799	0.425571	0.10314
SR (%CV)	9.65356	1.03401	1.6486
SWL (%CV)	11.9447	2.16946	1.86921
PI claim		repeatability		within-laboratory
	Mean	SD	%CV	SD	%CV
PI Claim 1	7.44	0.32	4.3	0.32	4.3
PI Claim 2	13.6	0.42	3.11	0.42	3.12
PI Claim 3	77.8	2.54	3.26	3.99	5.13
UVLs caluculation
	PI Claim 1	PI Claim 2	PI Claim 3
mean	7.44	13.6	77.8
repeatability imprecision
σR	0.32	0.42	2.54
σR (%CV)	4.3	3.11	3.26
k	5	5	5
n	5	5	5
dfR	20	20	20
F	1.31	1.31	1.31
UVLR	0.4192	0.5502	3.3274
UVLR (%CV)	5.633	4.0741	4.2706
within-laboratory repeatability imprecision
σWL	0.32	0.42	3.99
σWL (%CV)	4.3	3.12	5.13
ρ	1	1	1.57087
dfWL	24	24	8
F	1.28	1.28	1.48
UVLWL	0.4096	0.5376	5.9052
UVLWL (%CV)	5.504	3.9936	7.5924
Repeatability:User sample estimates
	mean	estimate	claim	UVL	Status
Sample 1	5.3412	9.65356			fail
Sample 1*	5.51783	1.6486			pass
PI Claim 1	7.44		4.3	5.633
PI Claim 2	13.6		3.11	4.0741
Sample 2	19.6164	1.03401			pass
PI Claim 3	77.8		3.26	4.2706
Within-laboratory Imprecision:User sample estimates
	mean	estimate	claim	UVL	Status
Sample 1	5.3412	11.9447			fail
Sample 1*	5.51783	1.86921			pass
PI Claim 1	7.44		4.3	5.504
PI Claim 2	13.6		3.12	3.9936
Sample 2	19.6164	2.16946			pass
PI Claim 3	77.8		5.13	7.5924
							Upper varification limits
Manufacturer's claim			Repeatability		Within-laboratory precision		Repeatability		Within-laboratory precision
	Sample	Mean (AU/mL)	SD	CV(%)	SD	CV(%)	SD	CV(%)	SD	CV(%)
SARS-CoV-2 IgM	1	7.29	0.31	4.32	0.32	4.45	0.4061	5.6592	0.4128	5.7405
	2	13.5	0.41	3.06	0.44	3.26	0.5371	4.0086	0.572	4.238
	3	98.2	2.75	2.8	2.97	3.02	3.6025	3.668	3.861	3.926
	4	295	8.93	3.03	9.07	3.08	11.6983	3.9693	11.6096	3.9424
SARS-CoV-2 IgG	5	7.44	0.32	4.3	0.32	4.3	0.4192	5.633	0.4096	5.504
	6	13.6	0.42	3.11	0.42	3.12	0.5502	4.0741	0.5376	3.9936
	7	77.8	2.54	3.26	3.99	5.13	3.3274	4.2706	5.9052	7.5924

## Sheet: Fig 1
Fig 1C
dilution ratio	measurand		mean	SD
0	1	1.01	1.005	0.00707107
0.03125	3.21	3.09	3.15	0.0848528
0.0625	5.41	5.45	5.43	0.0282843
0.125	9.97	10.01	9.99	0.0282843
0.25	18.69	18.58	18.635	0.0777817
0.5	33.93	34.17	34.05	0.169706
1	55.27	55.36	55.315	0.0636396
Fig 1D
dilution ratio	measurand		mean	SD
0	1	1.01	1.005	0.00707107
0.0625	4.16	3.99	4.075	0.120208
0.125	7.24	7.04	7.14	0.141421
0.25	13.44	13.17	13.305	0.190919
0.5	23.18	23.47	23.325	0.205061
1	40.15	39.13	39.64	0.721249
Fig 1A
dilution ratio	measurand		mean	SD
0	0.44	0.48	0.46	0.0282843
0.00195312	0.6	0.62	0.61	0.0141421
0.00390625	0.78	0.71	0.745	0.0494975
0.0078125	1.04	1.03	1.035	0.00707107
0.015625	1.62	1.65	1.635	0.0212132
0.03125	2.95	3	2.975	0.0353553
0.0625	5.56	5.64	5.6	0.0565685
0.125	11.02	11.17	11.095	0.106066
0.25	24.71	24.85	24.78	0.0989949
0.5	54.47	54.2	54.335	0.190919
1	112.88	112.55	112.715	0.233345
Fig 1B
dilution ratio	measurand		mean	SD
0	0.44	0.48	0.46	0.0282843
0.0078125	0.6	0.56	0.58	0.0282843
0.015625	0.67	0.66	0.665	0.00707107
0.03125	0.88	0.83	0.855	0.0353553
0.0625	1.3	1.24	1.27	0.0424264
0.125	2.19	2.2	2.195	0.00707107
0.25	3.98	3.95	3.965	0.0212132
0.5	7.72	7.72	7.72	0
1	16.39	17.47	16.93	0.763675

## Sheet: Fig 1E
IgM High
dilution ratio			measurerand		mean	predicted 1st order	predicted 3rd order	difference (3rd - 1st)	%difference	predicted 2nd order	difference (2nd - 1st)	%difference
1			1.53	1.46	1.495	1.536	1.5781	0.0421	2.74089	1.3889	-0.1471	-9.57682
2			4.63	4.28	4.455	4.5093	4.2736	-0.2357	-5.22698	4.5386	0.0293	0.649768
3			7.96	7.15	7.555	7.4826	7.4479	-0.0347	-0.463743	7.6001	0.1175	1.57031
4			10.01	10.29	10.15	10.4559	10.7224	0.2665	2.5488	10.5734	0.1175	1.12377
5			13.39	15.1	14.245	13.4292	13.7185	0.2893	2.15426	13.4585	0.0293	0.218181
6			14.75	17.08	15.915	16.4025	16.0576	-0.3449	-2.10273	16.2554	-0.1471	-0.896815
Polynomial Regression
Order	b0	b1	b2	b3	Rdf	df	nonlinear coefficient is significant?
First	-1.4373	2.9733			2	10
Second	-1.849	3.282	-0.0441		3	9	no
Third	-0.26	1.2832	0.618	-0.0631	4	8	no
Consideration for Random Error
sample level	measurerand		mean	defference between two replicates	square difference
1	1.53	1.46	1.495	0.07	0.0049
2	4.63	4.28	4.455	0.35	0.1225
3	7.96	7.15	7.555	0.81	0.6561
4	10.01	10.29	10.15	-0.28	0.0784
5	13.39	15.1	14.245	-1.71	2.9241
6	14.75	17.08	15.915	-2.33	5.4289
sum the squared difference
9.2149
divide by the number of levels*2
0.767908
square root
0.876304
%CVr
9.77018

## Sheet: Fig 1F
IgM High
dilution ratio			measurerand		mean	predicted 1st order	predicted 3rd order	difference (3rd - 1st)	%difference
1			2.31	2.4	2.355	2.2899	2.4093	0.1194	5.2142
2			4.02	4.13	4.075	4.1151	4.0176	-0.0975	-2.36932
3			5.93	6.09	6.01	5.9403	5.7967	-0.1436	-2.41739
4			7.32	7.28	7.3	7.7655	7.686	-0.0795	-1.02376
5			9.71	9.87	9.79	9.5907	9.6249	0.0342	0.356595
6			11.76	11.34	11.55	11.4159	11.5528	0.1369	1.1992
7			13.57	13.31	13.44	13.2411	13.4091	0.168	1.26878
8			15.22	15.05	15.135	15.0663	15.1332	0.0669	0.444037
9			16.51	16.81	16.66	16.8915	16.6645	-0.227	-1.34387
10			18.06	18.54	18.3	18.7167	17.9424	-0.7743	-4.13695
Polynomial Regression
Order	b0	b1	b2	b3	Rdf	df	nonlinear coefficient is significant?
First	0.4647	1.8252			2	18
Second	0.3663	1.8788	-0.0054		3	17	no
Third	1.0324	1.241	0.146	-0.0101	4	16	no
Consideration for Random Error
sample level	measurerand		mean	defference between two replicates	square
1	2.31	2.4	2.355	-0.09	0.0081
2	4.02	4.13	4.075	-0.11	0.0121
3	5.93	6.09	6.01	-0.16	0.0256
4	7.32	7.28	7.3	0.04	0.0016
5	9.71	9.87	9.79	-0.16	0.0256
6	11.76	11.34	11.55	0.42	0.1764
7	13.57	13.31	13.44	0.26	0.0676
8	15.22	15.05	15.135	0.17	0.0289
9	16.51	16.81	16.66	-0.3	0.09
10	18.06	18.54	18.3	-0.48	0.2304
sum the squared difference
0.6663
divide by the number of levels*2
0.033315
square root
0.182524
%CVr
2.07602

## Sheet: Fig 2
Fig 2A
dilution ratio	measurand		mean	SD
0	0.4	0.44	0.42	0.0282843
0.1	652.34	643.37	647.855	6.34275
0.2	1437.63	1443.35	1440.49	4.04465
0.3	1982.6	2024.61	2003.61	29.7056
0.4	2239.63	2386.37	2313	103.761
0.5	2451.35	2358.76	2405.06	65.471
0.6	1975.74	2400.31	2188.03	300.216
0.7	2415.17	2425.64	2420.4	7.40341
0.8	2360.47	2335.66	2348.06	17.5433
0.9	2298.44	2652.32	2475.38	250.231
1	2415.05	2444.1	2429.57	20.5415
Fig 2B
dilution ratio	measurand		mean	SD
0	1	1.01	1.005	0.00707107
0.00195312	3.21	3.09	3.15	0.0848528
0.00390625	5.41	5.45	5.43	0.0282843
0.0078125	9.97	10.01	9.99	0.0282843
0.015625	18.69	18.58	18.635	0.0777817
0.03125	33.93	34.17	34.05	0.169706
0.0625	55.27	55.36	55.315	0.0636396
0.125	72.77	73.25	73.01	0.339411
0.25	66.91	65.02	65.965	1.33643
0.5	59.52	58.8	59.16	0.509117
1	70.31	70.51	70.41	0.141421
Fig 2C
dilution ratio	measurand		mean	SD
0	0.03	0.03	0.03	0
0.1	71.31	77.33	74.32	4.25678
0.2	94.69	97.04	95.865	1.6617
0.3	93.16	102.3	97.73	6.46296
0.4	100.47	100.83	100.65	0.254558
0.5	92.95	93.77	93.36	0.579828
0.6	83.37	85.59	84.48	1.56978
0.7	80.64	73.74	77.19	4.87904
0.8	74.39	74.1	74.245	0.205061
0.9	69.96	70.43	70.195	0.33234
1	63.21	67.75	65.48	3.21026

## Sheet: LoB
	CoV-2-IgM (AU/mL)
day3	0.19			nonparametric
day3	0.19			Rank Position
day2	0.2			57.5
day3	0.21
day1	0.22			LoB
day1	0.22			0.63
day2	0.22
day3	0.22
day3	0.22			parametric
day3	0.23			MB
day3	0.26			0.4325
day3	0.27
day1	0.28
day3	0.28			SDB
day3	0.28			0.15955
day2	0.3
day1	0.31			Cp
day3	0.32			1.65265
day2	0.35
day3	0.37			LoB
day3	0.37			0.696181
day3	0.38
day2	0.39
day2	0.39
day1	0.41
day3	0.42
day3	0.43
day3	0.44
day1	0.47
day2	0.47
day3	0.47
day2	0.48
day3	0.48
day3	0.48
day3	0.49
day3	0.5
day3	0.5
day1	0.51
day3	0.51
day1	0.52
day2	0.52
day2	0.52
day3	0.52
day3	0.52
day3	0.52
day3	0.52
day3	0.53
day3	0.53
day3	0.53
day1	0.54
day1	0.54
day2	0.54
day2	0.55
day3	0.55
day3	0.56
day3	0.56
day1	0.58
day3	0.68
day3	0.93
day1	0.96
	CoV-2-IgG (AU/mL)
day3	0.13			nonparametric
day1	0.14			Rank Position
day2	0.14			57.5
day3	0.14
day3	0.14			LoB
day3	0.15			0.465
day1	0.16
day3	0.16
day3	0.16			parametric
day2	0.17			MB
day3	0.17			0.255333
day3	0.17
day2	0.18
day3	0.18			SDB
day3	0.18			0.10237
day1	0.19
day3	0.19			Cp
day3	0.19			1.65265
day3	0.19
day1	0.2			LoB
day2	0.2			0.424515
day3	0.2
day3	0.2
day3	0.2
day3	0.2
day3	0.21
day3	0.21
day3	0.21
day1	0.22
day1	0.22
day2	0.22
day2	0.22
day2	0.22
day3	0.22
day3	0.22
day3	0.22
day1	0.23
day1	0.23
day2	0.23
day3	0.23
day3	0.29
day1	0.3
day2	0.3
day3	0.3
day2	0.32
day3	0.33
day3	0.33
day3	0.33
day1	0.36
day3	0.36
day1	0.42
day2	0.42
day3	0.43
day3	0.43
day2	0.44
day3	0.44
day3	0.46
day1	0.47
day3	0.47
day3	0.48

## Sheet: LoD
IgM		Sample
	replicates	1	2	3	4	5	6	7	8	9	10
	1	0.8	0.76	0.67	1.2	1.15	0.45	0.53	1.14	0.52	0.36
	2	0.79	0.77	0.66	1.21	1.09	0.5	0.47	1.14	0.48	0.4
	3	0.86	0.75	0.64	1.21	1.08	0.51	0.5	1.12	0.53	0.39
	4	0.88	0.73	0.67	1.32	1.27	0.53	0.54	1.19	0.55	0.47
	5	0.9	0.78	0.69	1.32	1.24	0.52	0.54	1.22	0.5	0.44
	6	0.93	0.88	0.77	1.34	1.29	0.58	0.55	1.23	0.64	0.46
	7	0.87	0.82	0.73	1.53	1.39	0.64	0.52	1.29	0.59	0.4
	SDi	0.0508031	0.0506153	0.0450925	0.116456	0.113997	0.061023	0.0279455	0.061101	0.0550325	0.0402965
	SDi^2	0.00258095	0.0025619	0.00203333	0.0135619	0.0129952	0.00372381	0.000780952	0.00373333	0.00302857	0.00162381
	ni-1	6	6	6	6	6	6	6	6	6	6
	(ni-1)SDi^2	0.0154857	0.0153714	0.0122	0.0813714	0.0779714	0.0223429	0.00468571	0.0224	0.0181714	0.00974286
J (number of low level samples)=10
ni (the number of results for the ith low level sample)=7
SDi (SD of all results for the ith low level sample)
SDL	Cp	LoD
0.0682816	1.65188	0.742793
IgG
		Sample
	replicates	1	2	3	4	5	6	7	8	9	10
	1	1.45	1.7	2.01	1.24	1.26	1.99	1.97	2.05	2.62	1.82
	2	1.51	1.7	2.11	1.25	1.23	2.02	2.07	2.11	2.52	1.78
	3	1.39	1.68	2.06	1.18	1.26	1.98	2.01	2.15	2.61	1.92
	4	1.51	1.69	2.05	1.23	1.25	2	2	2.09	2.65	1.82
	5	1.47	1.73	2.01	1.2	1.27	1.96	2.05	2.07	2.55	1.83
	6	1.55	1.64	2	1.16	1.27	1.97	1.96	2.05	2.6	1.88
	SDi	0.0562139	0.0296648	0.0419524	0.0357771	0.0150555	0.0216025	0.043359	0.0388158	0.0479236	0.0499667
	SDi^2	0.00316	0.00088	0.00176	0.00128	0.000226667	0.000466667	0.00188	0.00150667	0.00229667	0.00249667
	ni-1	5	5	5	5	5	5	5	5	5	5
	(ni-1)SDi^2	0.0158	0.0044	0.0088	0.0064	0.00113333	0.00233333	0.0094	0.00753333	0.0114833	0.0124833
J (number of low level samples)=10
ni (the number of results for the ith low level sample)=6
SDi (SD of all results for the ith low level sample)
SDL	Cp	LoD
0.0399416	1.65327	0.531034

## Sheet: LoQ
IgM
sample	1	2	3	4	5	6	7
replicates	3.37	0.73	0.92	1.3	2.13	2.83	1.13
	2.87	0.79	0.84	1.09	2.33	2.79	1.09
	3.58	0.64	0.81	1.13	2.19	2.66	1.16
	3.01	0.7	0.98	1.08	2.33	2.74	1.14
	2.81	0.69	0.85	1.1	2.37	2.88	1.13
	3.28	0.65	0.87	1.16	2.5	3.02	1.22
Mean	3.15333	0.7	0.878333	1.14333	2.30833	2.82	1.145
SD	0.304543	0.0551362	0.0617792	0.0821381	0.132124	0.123774	0.0432435
%CV	9.65782	7.8766	7.03368	7.18409	5.72377	4.38915	3.77672
IgG
sample	1	2	3	4	5	6	7	8	9	10
replicates	0.88	1.06	1.48	2.15	1.3	1.85	0.45	0.51	0.6	0.72
	0.9	1.03	1.48	2.15	1.28	1.8	0.42	0.53	0.61	0.72
	0.88	1.08	1.48	2.11	1.31	1.83	0.45	0.51	0.61	0.7
	0.92	1	1.46	2.12	1.27	1.78	0.44	0.54	0.58	0.73
	0.87	1.07	1.56	2.08	1.29	1.81	0.44	0.49	0.61	0.76
	0.94	0.99	1.49	2.12	1.26	1.78	0.45	0.5	0.63	0.68
Mean	0.898333	1.03833	1.49167	2.12167	1.285	1.80833	0.441667	0.513333	0.606667	0.718333
SD	0.0271416	0.0376386	0.0348807	0.0263944	0.0187083	0.0278687	0.0116905	0.018619	0.0163299	0.0271416
%CV	3.02133	3.62491	2.33837	1.24404	1.4559	1.54113	2.64689	3.62708	2.69175	3.77841

## Sheet: Fig 3
Case 1
sample collection date	SARS-CoV-2 IgM (AU/mL)	SARS-CoV-2 IgG (AU/mL)	days after hospitalization	days after symptom onset
2020-04-13	0.61	1.2	-18	-13		hospitalization	2020-05-01
2020-05-01	4.66	82.4	0	5		symptom onset	2020-04-26
2020-05-02	3.65	97.2	1	6		PCR	2020-04-27
2020-05-03	11.27	375	2	7
2020-05-04	12.34	472	3	8
2020-05-05	13.29	651	4	9
2020-05-11	19.72	728	10	15
2020-05-14	11.14	920	13	18
2020-05-20	7.67	694	19	24
2020-06-09	1.82	390	39	44
Case 2
sample collection date	SARS-CoV-2 IgM (AU/mL)	SARS-CoV-2 IgG (AU/mL)	days after hospitalization	days after symptom onset
2020-04-14	0.67	0.37	-17	-12		hospitalization	2020-05-01
2020-04-28	0.58	0.42	-3	2		symptom onset	2020-04-26
2020-05-01	0.68	0.37	0	5		PCR	2020-04-28
2020-05-02	0.64	0.34	1	6
2020-05-04	0.84	0.25	3	8
2020-05-06	4.91	0.42	5	10
2020-05-08	15.64	1.28	7	12
2020-05-11	37.63	17.36	10	15
2020-05-18	67.52	153	17	22
Case 3
sample collection date	SARS-CoV-2 IgM (AU/mL)	SARS-CoV-2 IgG (AU/mL)	days after hospitalization	days after symptom onset
2020-05-27	0.7	0.93	0	-9		hospitalization	2020-05-27
2020-06-03	0.66	0.98	7	-2		symptom onset	2020-06-05
2020-06-05	0.51	0.77	9	0		PCR	2020-06-11
2020-06-08	0.52	0.73	12	3
2020-06-09	0.61	1.23	13	4
2020-06-10	0.69	1.56	14	5
2020-06-11	0.86	4.94	15	6
2020-06-12	1.28	13.09	16	7
2020-06-15	11.48	104.4	19	10
2020-06-16	14.53	152.5	20	11
2020-06-18	6.48	247.5	22	13
2020-06-22	4.01	461	26	17
2020-06-25	2.8	492	29	20
Case 4
sample collection date	SARS-CoV-2 IgM (AU/mL)	SARS-CoV-2 IgG (AU/mL)	days after hospitalization	days after symptom onset
2020-06-29	0.57	0.24	-9	-2		hospitalization	2020-07-09
2020-07-09	0.52	0.43	1	8		symptom onset	2020-07-02
2020-07-10	0.55	1.26	2	9		PCR	2020-07-09
2020-07-13	4.6	26.56	5	12
2020-07-14	6.69	41.38	6	13
2020-07-15	8.12	49.97	7	14
2020-07-16	8.93	58.95	8	15
2020-07-28	8.66	1079	20	27
2020-07-31	7.13	958	23	30
2020-08-03	5.34	782	26	33
2020-09-03	1.42	635	57	64
Case 5
sample collection date	SARS-CoV-2 IgM (AU/mL)	SARS-CoV-2 IgG (AU/mL)	days after hospitalization	days after symptom onset
2020-07-02	0.24	0.26	-9	-6		hospitalization	2020-07-12
2020-07-12	0.29	0.28	1	4		symptom onset	2020-07-09
2020-07-13	0.24	0.23	2	5		PCR	2020-07-10
2020-07-16	0.42	0.35	5	8
2020-07-17	0.59	2.17	6	9
2020-07-22	46.79	741	11	14
2020-07-28	41.79	1358	17	20
2020-07-31	25.73	1072	20	23
2020-08-03	25.73	871	23	26
2020-08-11	39.54	670	31	34
2020-09-07	14.06	217.5	58	61
Case 6
sample collection date	SARS-CoV-2 IgM (AU/mL)	SARS-CoV-2 IgG (AU/mL)	days after hospitalization	days after symptom onset
2020-10-26	0.27	0.18	-14	-10		hospitalization	2020-11-10
2020-11-13	0.25	0.52	4	8		symptom onset	2020-11-06
2020-11-14	0.31	1.61	5	9		PCR	2020-11-06
2020-11-16	0.45	9.63	7	11
2020-11-18	0.72	25.7	9	13
2020-11-19	0.78	31.58	10	14
2020-12-02	3.36	100.25	23	27
Case 7
sample collection date	SARS-CoV-2 IgM (AU/mL)	SARS-CoV-2 IgG (AU/mL)	days after hospitalization	days after symptom onset
2020-11-18	0.57	2.8	-6	-2		hospitalization	2020-11-25
2020-11-25	0.47	2.46	1	5		symptom onset	2020-11-21
2020-12-01	0.62	9.19	7	11		PCR	2020-11-24
2020-12-03	1.04	69.25	9	13

[truncated: 5 more sheets: Fig 4, Fig 5, Table 2, Table 3, Table 4]
